# Supplementary material for: Modeling Disease Vector Occurrence When Detection Is Imperfect II: Drivers of Site-Occupancy by Synanthropic Triatoma brasiliensis in the Brazilian Northeast
Source: PLoS Negl Trop Dis. 2014 May 8;8(5):e2861. doi: 10.1371/journal.pntd.0002861 (PMC4014420; doi:10.1371/journal.pntd.0002861)
Supplement: Table S1 — The complete set of site-occupancy models. The subset of models with ΣAkaike weights ≈0.95 is highlighted in blue, and ‘null’ occupancy models in pink. QAICc, quasi-AICc (AICc, Akaike information criterion corrected for sample size); ΔQAICc, difference in QAICc between each model and the lowest-QAICc (top-ranking) model; w i, Akaike model weight; Likelihood, likelihood of each model, given the data (or relative strength of evidence for each model); k, number of model parameters; Deviance, –2log-likelihood of each model. See main text for the definitions and values of covariates. (XLSX) [file pntd.0002861.s001.xlsx]

## Sheet: Plan1
Model		QAICc	ΔQAICc	wi	Likelihood	k	Deviance
M1	Ψ(SDEc,Native_Rodent,Goat/Sheep,Fowl)p(v1)	159.07	0	0.1964	1	7	433.5
M2	Ψ(SDEc,Native_Rodent,Goat/Sheep)p(v1)	159.85	0.78	0.133	0.6771	6	442.25
M3	Ψ(SDEc,Mineral,Native_Rodent,Goat/Sheep,Fowl)p(v1)	159.89	0.82	0.1304	0.6637	8	429.44
M4	Ψ(SDEc,Mineral,Native_Rodent,Goat/Sheep)p(v1)	160.27	1.2	0.1078	0.5488	7	437.08
M5	Ψ(SDEc,House,Native_Rodent,Goat/Sheep,Fowl)p(v1)	161.23	2.16	0.0667	0.3396	8	433.47
M6	Ψ(SDEc,House,Native_Rodent,Goat/Sheep)p(v1)	161.79	2.72	0.0504	0.2567	7	441.64
M7	Ψ(SDEc,House,Native_Rodent,Goat/Sheep,Fowl,Cattle/Pig)p(v1)	161.79	2.72	0.0504	0.2567	9	428.56
M8	Ψ(SDEc,House,Mineral,Native_Rodent,Goat/Sheep)p(v1)	161.88	2.81	0.0482	0.2454	8	435.42
M9	Ψ(SDEc,House,Mineral,Native_Rodent,Goat/Sheep,Fowl)p(v1)	162.05	2.98	0.0443	0.2254	9	429.35
M10	Ψ(SDEc,Native_Rodent)p(v1)	163.23	4.16	0.0245	0.1249	5	458.79
M11	Ψ(SDEc,House,Mineral,Native_Rodent,Goat/Sheep,Fowl,Cattle/Pig)p(v1)	163.28	4.21	0.0239	0.1218	10	426.41
M12	Ψ(SDEc,House,Native_Rodent,Goat/Sheep,Cattle/Pig)p(v1)	163.78	4.71	0.0186	0.0949	8	441.11
M13	Ψ(SDEc,House,Native_Rodent,Goat/Sheep,Fowl,Cattle/Pig,Dog/Cat)p(v1)	163.91	4.84	0.0175	0.0889	10	428.29
M14	Ψ(SDEc,House,Mineral,Native_Rodent,Goat/Sheep,Cattle/Pig)p(v1)	164.06	4.99	0.0162	0.0825	9	435.38
M15	Ψ(SDEc,House,Native_Rodent)p(v1)	164.21	5.14	0.015	0.0765	6	455.33
M16	Ψ(SDEc,Mineral,Native_Rodent)p(v1)	164.59	5.52	0.0124	0.0633	6	456.48
M17	Ψ(SDEc,Native_Rodent,Fowl)p(v1)	164.59	5.52	0.0124	0.0633	6	456.49
M18	Ψ(SDEc,House,Mineral,Native_Rodent)p(v1)	164.88	5.81	0.0108	0.0547	7	450.93
M19	Ψ(SDEc,House,Mineral,Native_Rodent,Goat/Sheep,Fowl,Cattle/Pig,Dog/Cat)p(v1)	165.44	6.37	0.0081	0.0414	11	426.18
M20	Ψ(SDEc,Mineral,Native_Rodent,Fowl)p(v1)	166.16	7.09	0.0057	0.0289	7	454.76
M21	Ψ(SDEc,Goat/Sheep)p(v1)	169.16	10.09	0.0013	0.0064	5	476.57
M22	Ψ(SDEc,House)p(v1)	169.69	10.62	0.001	0.0049	5	478.16
M23	Ψ(SDEc)p(v1)	169.74	10.67	0.0009	0.0048	4	484.62
M24	Ψ(SDEc,Goat/Sheep,Fowl)p(v1)	170.29	11.22	0.0007	0.0037	6	473.59
M25	Ψ(SDEc,Mineral,Goat/Sheep)p(v1)	170.7	11.63	0.0006	0.003	6	474.81
M26	Ψ(SDEc,House,Mineral)p(v1)	170.78	11.71	0.0006	0.0029	6	475.05
M27	Ψ(SDEc,House,Mineral,Goat/Sheep)p(v1)	170.99	11.92	0.0005	0.0026	7	469.25
M28	Ψ(SDEc,Mineral)p(v1)	171.49	12.42	0.0004	0.002	5	483.56
M29	Ψ(SDEc,Fowl)p(v1)	171.53	12.46	0.0004	0.002	5	483.69
M30	Ψ(.)p(v1)	172.44	13.37	0.0002	0.0012	3	498.95
M31	Ψ(SDEc,House,Mineral,Fowl)p(v1)	172.92	13.85	0.0002	0.001	7	475.03
M32	Ψ(SDEc,Mineral,Fowl)p(v1)	173.4	14.33	0.0002	0.0008	6	482.91
M33	Ψ(.)p(full)	174.48	15.41	0.0001	0.0005	4	498.84
M34	Ψ(.)p(.)	174.56	15.49	0.0001	0.0004	2	511.49
